# Supplementary material for: Simple sequence repeat markers useful for sorghum downy mildew (Peronosclerospora sorghi) and related species
Source: BMC Genet. 2008 Nov 29;9:77. doi: 10.1186/1471-2156-9-77 (PMC2620352; doi:10.1186/1471-2156-9-77)
Supplement: Additional file 1 — Information on 55 SDM (Peronosclerospora sorgi) microsatellites loci. Microsatellite loci repeat motif, primer sequence (forward and reverse), allele size, annealing temperature (Ta), number of alleles detected and gene bank accession numbers. [file 1471-2156-9-77-S1.xls]

## Sheet: Sheet1
Table 4. Information on 55 SDM (Peronosclerospora sorgi) microsatellites loci
Locus	Repeat motif	Primer 5’- 3’ (Forward & Reverse)	Size§	Ta °C	Amplicons #	Gene bank
			(bp)			accession
DM1	(TG)10TA(TG) 11A(GT) 8	ACCGCCCCACGTGTAGACT	155	53	2	EU105399
		TACTTTGTATTTGTTACATTTGCTTCT
DM2	(GT) 8	TGATGTAAGGTGCGGTAGTAAG	172	55	4	EU105400
		CAGCGCAGTCAAGTTCTGTT
DM3	(GT) 12C(TG) 8	CAGTGGTGTAAGGTGCGGTA	165	52	4	EU105401
		TGTTTCATGCTGCATACTTTG
DM4	(CT) 7 (CA) 21T(AC) 10	TGATTGTCTTGGACTAGGTTGC	150	54	6	EU105402
		GGTGGTGTAAGGTGCGGTAG
DM5	(CA) 28	AATTTGTGAGATAATTTCTTGTTGC	157	51	6	EU105403
		GTAGACTAGCAGTGGTGTAAGGTG
DM6	(CAA) 5	CACGCAACTATCCCGTAACA	150	54	2	EU105404
		CATAACGTCGCTTCCCAAGT
DM7	(AC) 10	TTCACAATTCTCGGATGTGC	176	53	4	EU105405
		TGCAAAAGTAGCGTTTTCTAAGG
DM8	(GT) 40	AGTAAGTGCCTGGCATACGG	152	50	4	EU105406
		TTTGCTTCTTTCCATTATTGATTG
DM9	(CA) 4+(CA) 4+(CA) 6 +(CA) 5	GATTTATGGGCGCCGTTATT	151	53	8	EU105407
		TTGTGAGTGTAGATAGTGTTGATCG
DM10	(CA) 14	CGTTTCATGCTGCATACTTTG	157	53	4	EU105408
		GACTAGCAGCGGTGTAAGGTG
DM11	(CA) 23T(AC) 4	GATTGTCTTGGACAAGGTTGC	157	54	6	EU105409
		GAAGCGCGGTGGTAGTAGAC
DM12	(CA) 24G(AC) 4TCT(CA) 7 (AC) 11	GGGTGTTCTGTTTCATGCTG	227	54	4	EU105410
		GACATGTGGGACTGGAGCTT
DM13	(CA) 8TCTG(TA) 4	CTTCAGCATCTTCCATGTCG	150	53	4	EU105411
		CCAGTTTCTGCAATCCCAAT
DM14	(CA) 4+(AC) 5G(CA) 6	AGAAAATGTTCATCGGCACA	150	53	6	EU105412
		AACCGTTGAAACAAGGTGGT
DM15	(CA) 10	CTGACCGTTGAAAGTGCTCA	161	54	-*	EU105413
		TGCAGCATTCACTGCATCTA
DM16	(TG) 9TA(TG) 22	ATTGGAAAGGTGACGTGGAG	184	53	6	EU105414
		CGTTTTGTTCATGCTGCATAC
DM17	(TG) 28+(GT) 9	GGTGTAAGGTGCGGTAGGAA	163	54	4	EU105415
		TGTTGATGCTGAGACGCATA
DM18	(CA) 32	TGTTCTGTTTCGTGCTGCAT	177	55	6	EU105416
		CGGTAGTAAGTGCCAGGCATA
DM19	(TG) 18	GAGTGAAGATTGGGCAGAGG	188	53	4	EU105417
		CCACGTTTTGTTTCATGCTG
DM20	(GA) 11	GCCGAGAGTCTTGGGATCAT	153	55	4	EU105418
		GGACTAATCCAGTACCGGTAGGA
DM21	(CA) 11+(AC) 4TCT(CA) 25	CACCACGTTTTGTTTCATGC	249	53	6	EU105419
		CTGACGCGATTGATAGCAGA
DM22	(CAA) 4	AGCACGAACTTGTTCAGCAG	155	55	6	EU105420
		TCGCCCTTCTCTTGCTTAGA
DM23	(CA) 12	CCATAGGGCACGGTAGAAAG	150	55	4	EU105421
		GCCCGACGTGTAGACTAGC
DM24	(CA) 11T(AC) 15	CGACCTCGTTCCCATCATAC	192	55	4	EU105422
		AGGCATACAGTGTGTGTGTGTG
DM25	(TG) 8TA(TG) 26(GA) 4 (GT) 21	TGGTGTAAGGTGCGGTAGTAA	182	55	4	EU105423
		ATCGCACACACACACACACA
DM26	(GA) 4+(CA) 21	TGTCCATGTAAGTCTCTCACTGGT	150	55	6	EU105424
		GGTGTAAGGTGCGGTAGTAAGT
DM27	(CA) 6+(AC) 4	CTGGGACTATGGTGCAAAGC	150	54	6	EU105425
		TGTGTTAAGCAATCAGCAGGA
DM28	(CG) 5 (CA) 7 (AG) 8 (AC) 10 AT(AC) 9 AT(AC) 14	TTTGTTACATTTGCTTCTTTCCA	234	51	4	EU105426
		GTGGTGTAAGGTGCGGAAGT
DM29	(CA) 65	GGGCTGTTTTGTTTCATGCT	248	54	4	EU105427
		GCGGTAGTAAGTACCAGGCATA
DM30	(CA) 21	CCTGCTGCGTGTCGTCTC	150	54	4	EU105428
		TTTGACTTGTCAAGATTGTCCTG
DM31	(CA) 70A(AC) 8TCT(CA) 7 T(AC) 8	TTGCCTTGGACTAGGTTGCT	236	55	8	EU105429
		CTGCCATACGGTGAGTGTGT
DM32	(GT) 7+(TG) 9G(GT) 19	GCCATACGGTGAGTGTGTGT	185	53	4	EU105430
		TTGCGTTTTGTTTCATGCTG
DM33	(GT) 8A(TG) 12A(GT) 8	CGCCCGATGTGTAGACTAGC	155	53	6	EU105431
		TTGATTTTCTTGGACTAGGTTGC
DM34	(TG) 32	CCTGTGCATTGTGTGTGTGT	175	52	8	EU105432
		CGCAGCAAAATAAGGTTTTGT
DM35	(CA) 56	CGTTTTGTTTCATGCTGCATAC	235	53	8	EU105433
		CTCTTGGATCGACGCATAGG
DM36	(CA) 49	CAGCGTAACATGCGTAGCTC	203	55	4	EU105434
		CGGAAGCTTGGAGGAGAAAG
DM37	(GT) 32	AGTGGTGTAAGGTGCGGTAG	156	52	4	EU105435
		TGCTTCTTTCCATTATTGATTGTC
DM38	(AGG) 4	CGCTGATGTGGAAGTGAAAA	154	53	4	EU105436
		ATCAAGATTCCTCCCCAGGT
DM39	(TG) 5	TACGTGAACGGATTGGTGAA	160	54	6	EU105437
		CGCAAAGATACAGGGCTGAC
DM40	(TG) 5	GTCAGCATTGGCAGCTACTT	150	54	6	EU105438
		CACTACCCTAGCCAAATCTTTCA
DM41	(GA) 18	TCGTCATCGTCAAGTCAACC	160	54	2	EU105439
		CTTTCGCTTTCGCTCTCAAC
DM42	(CA) 5	GGCGCGAATCTTTGACAG	164	54	4	EU105440
		CGCGTGCAATCTACAAGCTA
DM43	(TC) 9	TGTGATGACAACGTGGTAGAA	155	53	4	EU105441
		ATCGCCATGCAAGTTGAAGT
DM44	(CAA) 6	CTGCGTAAAGGAGATGCAGA	155	55	4	EU105442
		GGCGCGTAGCCTTGACTAT
DM45	(AAC) 7 AC(CAA)4 T(AAC) 4+(AAC) 15	TCACTATACTCGGGGGACCA	179	54	6	EU105443
		GAGATGGCACCATGTTGTTG
DM46	(TG) 18	CCCGACGTGTAGACTAGCAG	152	50	2	EU105444
		CATTTGCTTCTTTCCATTTTTG
DM47	(CT) 5	TTTCCAGCGAGGACTTGACT	171	55	4	EU105445
		CCACACCTTACACCACTGCT
DM48	(CT) 11	TTAAAACTGACACGATGTTCTCC	166	52	4	EU105446
		TTTCTGTCATGAGCACGATAAT
DM49	(ATAG) 4+(AG) 13	AGTCGTAAGCGAGACGCACT	217	55	6	EU105447
		CCCATACCACACGCAATACA
DM50	(TC) 12	GCTCCGCTATCAATGATCTACA	150	54	4	EU105448
		GAAGTCAAGTGACGGGTGGT
DM51	(TG) 9	GAACGACAGGACATGTAGTGGA	167	55	4	EU105449
		AATGTTCATCGGCACACTCA
DM52	(TC) 9	CGTTTATAAAGGGTGCCTTAGTG	106	53	6	EU105450
		ACGCGATGAGACGAAAAGAT
DM53	(TC) 5	GGCATCAAGGTCGAGAGAAG	116	54	6	EU105451
		CTTAACGCGCTGGCAAAT
DM54	(GTT) 4	GGACCTACCGGTGTCAGTTT	163	55	6	EU105452
		TTCACCACAACAAGGAGCTG
DM55	(ACA) 19	GGACGCGGACTCGTAACTAT	162	54	6	EU105453
		AAGCTGGAGGAATGGTTGAA
		Total number of amplicons	260
* SSR primers not amplified in any of the species studied
§ Size of the cloned product flanking simple sequence repeat motifs after vector sequence trimming used further for designing SSR primers.
Ta Annealing temperature
# Total number of amplicons resolved in LI-COR poly-acrylamide gels.
